# Supplementary material for: Proof of concept of a 45-second cardiorespiratory fitness self-test for coronary artery disease patients based on accelerometry
Source: PLoS One. 2017 Sep 6;12(9):e0183740. doi: 10.1371/journal.pone.0183740 (PMC5587281; doi:10.1371/journal.pone.0183740)
Supplement: S1 Data — (XLSX) [file pone.0183740.s001.xlsx]

## Sheet: Sheet1
Patients
	VO2peak [ml/min]	gender [1=male]	weight [kg]	age [years]	Rsmax
1	2148	1	82	62	3.66786
2	3807	1	108	45	6.59425
3	1943	1	96	58	2.06298
4	2319	1	89	62	3.75253
5	2934	1	105	45	2.14868
6	2022	1	80	60	2.64144
7	3170	1	104	43	5.51616
8	2366	1	108	64	3.64539
9	3068	1	85	57	6.65771
10	2438	1	85	60	6.68084
11	2337	1	98	61	4.24305
12	2580	1	88	56	4.40514
13	2539	1	92	62	6.86237
14	2552	1	110	60	6.04002
15	2271	1	70	58	2.62235
16	2896	1	81	42	2.39529
17	2355	1	102	61	6.97095
18	2420	1	103	63	6.68873
Healthy
	VO2peak [ml/min]	gender [1=male]	weight [kg]	age [years]	Rsmax
1	3401	1	80	31	7.49675
2	2241	0	71	27	17.3469
3	2513	1	85	43	24.5143
4	3637	1	88	26	24.601
5	2881	1	85	24	19.7744
6	1757	0	64	37	10.3726
7	3200	1	97	34	21.0088
8	2417	0	82	23	6.30044
9	3646	1	74	27	25.4013
10	1873	0	69	46	16.833
11	2286	0	74	24	20.7408
12	3638	1	99	35	23.4416
13	2119	0	78	41	12.5082
14	3512	1	81	23	18.3054
15	3441	1	94	28	20.8058
16	4292	1	94	46	27.4545
17	2993	1	83	29	20.5537
18	2875	1	67	19	25.8824
19	2576	1	85	42	13.205
20	3003	0	68	23	12.9604
21	2251	0	65	42	27.0158
22	2352	0	73	23	18.3496
23	2442	1	92	39	8.2282
24	3198	1	69	33	35.3722
25	3054	1	74	21	4.85284
26	4079	1	91	29	10.7026
27	3434	1	70	33	32.4447
28	2063	0	56	26	17.3583
29	2596	0	57	30	23.4539
30	2571	0	58	34	11.2666
